# Supplementary material for: Thieno[3,4-d][1,3]dithiole-2-thione
Source: Acta Crystallogr Sect E Struct Rep Online. 2011 Oct 29;67(Pt 11):o3097. doi: 10.1107/S1600536811044084 (PMC3247483; doi:10.1107/S1600536811044084)
Supplement: Supplementary file 2 [file e-67-o3097-Isup2.hkl]

# 
# h,k,l, Fc-squared, Fo-squared, sigma(Fo-squared) and status flag 
# 
data_I
_shelx_title ' fq09 in P2(1)2(1)2(1)' 
_shelx_refln_list_code          4 
_shelx_F_calc_maximum      131.32 
_exptl_crystal_F_000       384.00 
_reflns_d_resolution_high  0.7698 
 
loop_ 
 _symmetry_equiv_pos_as_xyz 
 'x, y, z' 
 '-x+1/2, -y, z+1/2' 
 '-x, y+1/2, -z+1/2' 
 'x+1/2, -y+1/2, -z' 
 
_cell_length_a     3.9425 
_cell_length_b     9.2588 
_cell_length_c    19.2368 
_cell_angle_alpha  90.000 
_cell_angle_beta   90.000 
_cell_angle_gamma  90.000 
 
_shelx_F_squared_multiplier     1.000 
 
loop_ 
 _refln_index_h 
 _refln_index_k 
 _refln_index_l 
 _refln_F_squared_calc 
 _refln_F_squared_meas 
 _refln_F_squared_sigma 
 _refln_observed_status 
   2   0   0       21.87       24.67      1.33 o 
   4   0   0     1043.43     1036.20     11.30 o 
   1   1   0      123.87      122.31      1.28 o 
   2   1   0      136.31      119.35      1.65 o 
   3   1   0       45.90       45.43      1.71 o 
   4   1   0        0.94        2.11      1.66 o 
   5   1   0        9.50       10.06      4.23 o 
   0   2   0     1125.39     1088.67     13.43 o 
   1   2   0     2249.69     2224.02      8.65 o 
   2   2   0     2693.39     2578.53     10.92 o 
   3   2   0       12.76       16.63      1.44 o 
   4   2   0      232.57      229.34      3.72 o 
   5   2   0       46.90       45.21      3.86 o 
   1   3   0     4859.60     5050.62     20.12 o 
   2   3   0       33.86       32.29      1.11 o 
   3   3   0      420.61      423.35      3.99 o 
   4   3   0       56.18       58.93      2.66 o 
   0   4   0     3253.13     3430.65     23.33 o 
   1   4   0     4097.19     4281.20     17.54 o 
   2   4   0      324.90      314.16      2.74 o 
   3   4   0       88.15       83.87      2.14 o 
   4   4   0      100.79      112.02      3.38 o 
   1   5   0      315.99      313.35      2.49 o 
   2   5   0      159.11      167.48      2.32 o 
   3   5   0       16.21       21.18      1.90 o 
   4   5   0       28.64       29.96      2.89 o 
   0   6   0     1569.14     1574.29     18.80 o 
   1   6   0     1271.33     1223.31      8.50 o 
   2   6   0     1652.88     1633.87     12.12 o 
   3   6   0      460.01      461.74      6.84 o 
   4   6   0        5.15        5.02      3.16 o 
   1   7   0        7.40        8.67      1.94 o 
   2   7   0       54.77       49.72      3.32 o 
   3   7   0        1.37        0.56      2.69 o 
   4   7   0        5.30       12.88      4.82 o 
   0   8   0       96.32       91.03      4.90 o 
   1   8   0      173.81      179.71      4.94 o 
   2   8   0       22.28       23.59      2.92 o 
   3   8   0       54.22       62.70      4.61 o 
   1   9   0      225.65      251.84      8.03 o 
   2   9   0        0.64       -1.82      2.66 o 
   3   9   0      102.70      112.47      6.32 o 
   0  10   0       63.74       66.59      6.02 o 
   1  10   0       56.83       65.53      4.38 o 
   2  10   0       12.76        7.41      3.43 o 
   1  11   0        0.19        4.82      3.67 o 
   2  11   0       14.67       17.58      4.82 o 
   0  12   0       19.80       18.74     12.89 o 
   1   0   1     4886.93     5138.32     19.00 o 
   2   0   1        0.84        2.15      0.71 o 
   3   0   1      311.72      296.41      3.88 o 
   4   0   1       27.53       26.06      1.91 o 
  -5   1   1        1.03        2.35      2.88 o 
  -4   1   1       38.89       38.61      2.08 o 
  -3   1   1      318.88      307.60      3.53 o 
  -2   1   1       32.03       36.38      1.14 o 
  -1   1   1     4279.49     4467.85     17.62 o 
   0   1   1     1082.52     1167.62      6.54 o 
   1   1   1     4334.58     4503.56     17.58 o 
   2   1   1       30.25       36.48      1.13 o 
   3   1   1      318.34      302.05      3.39 o 
   4   1   1       38.03       40.28      2.09 o 
   5   1   1        1.09        4.29      2.95 o 
  -5   2   1        8.67        8.09      3.22 o 
  -4   2   1        8.01        8.25      1.76 o 
  -3   2   1      328.17      321.08      3.65 o 
  -2   2   1      340.73      322.24      2.70 o 
  -1   2   1      423.04      412.31      2.43 o 
   0   2   1       39.99       45.11      1.18 o 
   1   2   1      428.43      412.21      2.45 o 
   2   2   1      337.62      317.98      2.54 o 
   3   2   1      324.68      316.90      3.38 o 
   4   2   1        8.30        8.11      1.93 o 
   5   2   1        8.46        9.66      3.10 o 
  -4   3   1      120.65      124.54      3.31 o 
  -3   3   1      175.86      176.87      3.04 o 
  -2   3   1      301.02      307.72      2.66 o 
  -1   3   1       63.75       68.34      1.15 o 
   0   3   1      209.02      210.96      2.27 o 
   1   3   1       68.34       72.24      1.17 o 
   2   3   1      293.69      301.43      2.50 o 
   3   3   1      177.37      178.13      2.66 o 
   4   3   1      123.12      127.63      3.56 o 
  -4   4   1       35.04       35.96      2.41 o 
  -3   4   1       93.21       96.88      2.27 o 
  -2   4   1     1730.75     1703.51      7.94 o 
  -1   4   1      282.18      292.55      2.33 o 
   0   4   1       23.02       21.56      1.39 o 
   1   4   1      291.65      302.95      2.25 o 
   2   4   1     1742.33     1707.18      8.11 o 
   3   4   1       94.10      100.16      2.41 o 
   4   4   1       34.83       36.06      2.47 o 
  -4   5   1      110.48      111.37      3.91 o 
  -3   5   1       53.01       57.03      2.17 o 
  -2   5   1      498.84      499.24      4.15 o 
  -1   5   1       45.61       42.04      1.24 o 
   0   5   1     1161.27     1211.95      8.02 o 
   1   5   1       44.13       41.90      1.12 o 
   2   5   1      492.36      493.56      3.90 o 
   3   5   1       52.30       52.26      2.75 o 
   4   5   1      111.29      108.44      4.33 o 
  -4   6   1       82.58       94.08      5.39 o 
  -3   6   1       56.62       55.09      2.81 o 
  -2   6   1       20.60       17.10      1.91 o 
  -1   6   1       59.40       58.78      2.14 o 
   0   6   1      749.60      711.55      6.46 o 
   1   6   1       56.74       57.17      2.07 o 
   2   6   1       20.44       20.95      1.97 o 
   3   6   1       58.67       61.70      3.23 o 
   4   6   1       80.88       84.61      4.59 o 
  -4   7   1       63.59       61.67      6.39 o 
  -3   7   1      140.14      140.42      5.25 o 
  -2   7   1     1447.47     1371.71     12.82 o 
  -1   7   1     1683.27     1610.36     12.11 o 
   0   7   1      280.37      272.07      5.72 o 
   1   7   1     1678.89     1578.65     12.64 o 
   2   7   1     1442.06     1394.97     12.86 o 
   3   7   1      143.18      136.31      5.19 o 
   4   7   1       64.39       64.31      6.46 o 
  -3   8   1       22.84       25.27      3.85 o 
  -2   8   1       12.32       15.85      2.82 o 
  -1   8   1        5.37        3.59      2.21 o 
   0   8   1      132.74      127.93      3.97 o 
   1   8   1        4.84        7.63      2.14 o 
   2   8   1       12.79       13.20      2.75 o 
   3   8   1       22.24       23.37      3.77 o 
  -3   9   1      104.94       97.49      6.12 o 
  -2   9   1      114.18      123.86      5.00 o 
  -1   9   1      231.33      240.50      5.87 o 
   0   9   1      501.33      468.35      6.90 o 
   1   9   1      231.17      243.43      5.85 o 
   2   9   1      117.15      114.37      4.88 o 
   3   9   1      105.92      108.29      6.34 o 
  -2  10   1      102.69       98.81      5.62 o 
  -1  10   1       45.42       45.67      3.92 o 
   0  10   1      554.12      551.96      8.43 o 
   1  10   1       46.60       49.48      3.98 o 
   2  10   1      100.76      108.48      5.44 o 
  -2  11   1      157.43      154.01      8.49 o 
  -1  11   1      205.09      210.94      7.06 o 
   0  11   1      133.64      131.72      5.70 o 
   1  11   1      204.51      202.96      7.42 o 
   2  11   1      158.34      161.67      7.75 o 
   0  12   1       76.45       80.53      6.19 o 
   1   0   2    11087.24    11486.91     46.46 o 
   2   0   2     7851.60     7769.44     29.93 o 
   3   0   2      558.48      539.58      4.55 o 
   4   0   2       16.59       15.54      1.94 o 
   5   0   2        3.30       -0.99      2.98 o 
  -5   1   2        1.49        0.23      2.78 o 
  -4   1   2       58.50       57.45      2.50 o 
  -3   1   2       63.27       63.76      1.95 o 
  -2   1   2      694.41      713.09      4.51 o 
  -1   1   2       58.64       61.19      1.16 o 
   0   1   2     1215.05     1263.23      6.87 o 
   1   1   2       58.40       64.05      1.01 o 
   2   1   2      694.35      715.73      4.28 o 
   3   1   2       64.86       66.43      1.96 o 
   4   1   2       57.73       60.26      2.70 o 
   5   1   2        1.60        2.01      3.08 o 
  -5   2   2        9.65       15.83      3.23 o 
  -4   2   2      152.80      152.35      3.56 o 
  -3   2   2      235.87      234.49      3.12 o 
  -2   2   2      591.14      578.72      3.79 o 
  -1   2   2      716.61      732.43      3.83 o 
   0   2   2     1399.29     1382.70      7.53 o 
   1   2   2      711.65      724.38      3.75 o 
   2   2   2      581.88      572.19      3.73 o 
   3   2   2      235.26      225.37      3.15 o 
   4   2   2      156.01      153.45      3.79 o 
   5   2   2        9.24        7.70      3.41 o 
  -4   3   2      201.16      202.19      4.06 o 
  -3   3   2      530.60      529.19      4.50 o 
  -2   3   2      370.47      354.94      2.89 o 
  -1   3   2     1790.96     1775.72      8.27 o 
   0   3   2     3484.31     3576.88     17.79 o 
   1   3   2     1796.36     1798.71      7.78 o 
   2   3   2      376.15      366.65      2.96 o 
   3   3   2      522.22      525.13      4.71 o 
   4   3   2      200.63      199.12      4.48 o 
  -4   4   2       61.34       64.34      2.87 o 
  -3   4   2      604.31      605.24      4.95 o 
  -2   4   2      581.44      585.13      3.91 o 
  -1   4   2      410.78      419.28      3.11 o 
   0   4   2      806.89      844.75      5.94 o 
   1   4   2      408.23      424.97      2.88 o 
   2   4   2      571.13      576.15      4.05 o 
   3   4   2      604.97      602.63      5.05 o 
   4   4   2       62.43       65.94      3.04 o 
  -4   5   2       18.85       20.55      2.59 o 
  -3   5   2       63.43       62.00      2.12 o 
  -2   5   2      280.94      272.40      3.01 o 
  -1   5   2     1012.45     1078.80      8.86 o 
   0   5   2      179.28      192.99      2.79 o 
   1   5   2     1012.17     1074.02      6.04 o 
   2   5   2      283.17      282.73      3.24 o 
   3   5   2       64.65       63.23      2.38 o 
   4   5   2       19.12       22.50      2.75 o 
  -4   6   2       84.88       86.87      4.56 o 
  -3   6   2      185.33      177.94      4.26 o 
  -2   6   2      306.38      309.50      4.56 o 
  -1   6   2     1695.18     1637.47     10.57 o 
   0   6   2     1588.65     1533.80     10.89 o 
   1   6   2     1700.76     1651.24     11.19 o 
   2   6   2      299.90      309.34      4.51 o 
   3   6   2      186.74      184.07      4.79 o 
   4   6   2       84.72       87.42      4.71 o 
  -4   7   2        8.98       17.02      5.46 o 
  -3   7   2      333.27      335.47      7.03 o 
  -2   7   2       25.41       25.08      2.81 o 
  -1   7   2      663.84      635.79      7.33 o 
   0   7   2       32.85       28.94      2.57 o 
   1   7   2      660.48      628.99      7.22 o 
   2   7   2       26.79       25.81      2.70 o 
   3   7   2      333.25      338.35      7.58 o 
   4   7   2        8.36        4.82      4.04 o 
  -3   8   2       15.58       20.89      3.85 o 
  -2   8   2       27.54       29.15      3.05 o 
  -1   8   2       48.21       54.43      3.08 o 
   0   8   2        0.24       -1.16      1.95 o 
   1   8   2       47.83       51.17      2.98 o 
   2   8   2       29.00       22.96      3.13 o 
   3   8   2       15.65       23.69      4.09 o 
  -3   9   2       98.35      103.01      6.77 o 
  -2   9   2        2.78        4.07      2.81 o 
  -1   9   2      405.70      395.62      8.64 o 
   0   9   2      497.45      526.77      7.71 o 
   1   9   2      402.52      387.63      6.85 o 
   2   9   2        2.78        2.41      3.01 o 
   3   9   2       98.93      104.14      6.96 o 
  -2  10   2       39.29       38.50      4.53 o 
  -1  10   2      104.32      104.43      5.02 o 
   0  10   2       11.13        9.49      2.82 o 
   1  10   2      103.71      104.88      5.30 o 
   2  10   2       39.40       41.21      4.20 o 
  -2  11   2      153.14      163.19      8.67 o 
  -1  11   2      115.83       95.73      6.13 o 
   0  11   2      171.71      157.21      6.82 o 
   1  11   2      117.30      112.75      5.95 o 
   2  11   2      154.05      178.80      8.80 o 
   1   0   3    17244.39    17609.81     73.44 o 
   2   0   3      336.76      365.01      2.84 o 
   3   0   3      903.76      872.02      6.39 o 
   4   0   3        2.59        5.21      1.78 o 
   5   0   3      193.18      195.57      5.84 o 
  -5   1   3       21.15       21.75      3.15 o 
  -4   1   3       17.52       14.01      1.97 o 
  -3   1   3       23.64       23.51      1.48 o 
  -2   1   3      791.58      791.26      4.74 o 
  -1   1   3      662.94      669.20      3.79 o 
   0   1   3     2193.16     2329.20     12.34 o 
   1   1   3      662.39      661.18      3.58 o 
   2   1   3      791.99      785.54      4.63 o 
   3   1   3       24.90       24.41      1.52 o 
   4   1   3       17.88       24.04      2.17 o 
   5   1   3       21.26       32.12      3.83 o 
  -5   2   3       91.12       94.49      4.45 o 
  -4   2   3       74.36       71.92      2.83 o 
  -3   2   3      593.01      574.56      4.82 o 
  -2   2   3      145.72      150.56      2.01 o 
  -1   2   3     3369.01     3354.48     14.50 o 
   0   2   3     4026.79     4110.98     20.39 o 
   1   2   3     3322.24     3301.63     13.55 o 
   2   2   3      140.39      144.49      1.89 o 
   3   2   3      592.00      575.49      4.91 o 
   4   2   3       73.73       72.06      3.31 o 
   5   2   3       91.76       94.43      5.07 o 
  -4   3   3       13.50       10.57      1.99 o 
  -3   3   3      252.22      257.83      3.25 o 
  -2   3   3       70.72       72.46      1.59 o 
  -1   3   3       51.52       47.92      1.52 o 
   0   3   3      377.82      406.14      3.10 o 
   1   3   3       52.10       49.26      1.24 o 
   2   3   3       68.95       69.29      1.52 o 
   3   3   3      252.45      255.31      3.36 o 
   4   3   3       14.11       12.45      2.07 o 
  -4   4   3      296.39      309.62      4.95 o 
  -3   4   3      424.85      428.26      3.97 o 
  -2   4   3      484.45      480.98      3.58 o 
  -1   4   3     1727.94     1709.94      8.26 o 
   0   4   3     7067.94     7518.29     33.58 o 
   1   4   3     1714.09     1686.02      9.96 o 
   2   4   3      485.65      484.48      4.03 o 
   3   4   3      425.78      436.42      4.30 o 
   4   4   3      298.00      302.50      5.12 o 
  -4   5   3       22.06       24.21      2.80 o 
  -3   5   3       88.78       92.98      2.38 o 
  -2   5   3       14.32       13.02      1.27 o 
  -1   5   3      273.47      296.32      2.74 o 
   0   5   3       24.27       31.07      1.32 o 
   1   5   3      276.82      299.51      2.75 o 
   2   5   3       13.66       13.52      1.27 o 
   3   5   3       91.55       92.40      2.73 o 
   4   5   3       21.94       19.42      2.89 o 
  -4   6   3       95.96      106.74      7.86 o 
  -3   6   3      177.82      178.22      4.11 o 
  -2   6   3      828.11      808.01      7.00 o 
  -1   6   3      191.41      179.54      3.21 o 
   0   6   3     1387.25     1324.02     10.29 o 
   1   6   3      195.34      186.72      4.13 o 
   2   6   3      821.35      808.14      7.73 o 
   3   6   3      176.00      177.89      4.74 o 
   4   6   3       96.62      101.85      5.97 o 
  -4   7   3       33.91       44.61      7.11 o 
  -3   7   3       71.35       76.10      4.56 o 
  -2   7   3      378.83      370.68      6.41 o 
  -1   7   3       54.42       75.39      6.22 o 
   0   7   3     3126.00     2916.41     19.62 o 
   1   7   3       54.40       61.36      3.08 o 
   2   7   3      378.84      373.26      8.22 o 
   3   7   3       72.50       72.32      4.52 o 
   4   7   3       35.21       37.57      5.81 o 
  -3   8   3        2.55        2.87      3.59 o 
  -2   8   3      220.61      223.94      5.62 o 
  -1   8   3       87.07       90.24      3.58 o 
   0   8   3       72.77       75.49      3.28 o 
   1   8   3       89.05       93.34      3.60 o 
   2   8   3      221.24      228.30      6.11 o 
   3   8   3        2.39        1.25      3.45 o 
  -3   9   3        8.86       15.81      4.53 o 
  -2   9   3       85.27       77.08      4.54 o 
  -1   9   3       49.46       50.80      3.45 o 
   0   9   3      127.66      121.14      5.42 o 
   1   9   3       49.86       43.14      3.17 o 
   2   9   3       85.97       83.67      4.66 o 
   3   9   3        8.76       11.75      4.58 o 
  -2  10   3      195.90      176.50      7.06 o 
  -1  10   3      312.68      307.01      7.19 o 
   0  10   3        3.00        4.03      2.81 o 
   1  10   3      311.44      301.33      7.71 o 
   2  10   3      195.50      204.07      6.86 o 
  -1  11   3       45.56       51.01      5.21 o 
   0  11   3       59.13       60.16      4.52 o 
   1  11   3       45.63       52.10      4.82 o 
   0   0   4     5753.30     6260.28     52.03 o 
   1   0   4    12525.30    12784.69     51.79 o 
   2   0   4      108.07      106.98      2.88 o 
   3   0   4      454.37      435.30      4.38 o 
   4   0   4        7.02        6.32      1.84 o 
   5   0   4       16.39       23.04      3.16 o 
  -5   1   4       41.30       38.82      3.53 o 
  -4   1   4       86.23       85.86      2.97 o 
  -3   1   4      169.81      168.74      2.86 o 
  -2   1   4       66.73       71.92      1.60 o 
  -1   1   4      293.77      300.76      2.55 o 
   0   1   4     2426.96     2594.93     14.43 o 
   1   1   4      306.82      308.08      2.34 o 
   2   1   4       68.21       73.73      1.57 o 
   3   1   4      166.83      162.83      2.84 o 
   4   1   4       86.05       80.10      2.98 o 
   5   1   4       40.90       36.03      3.41 o 
  -4   2   4       37.85       41.28      2.42 o 
  -3   2   4       24.37       28.07      1.61 o 
  -2   2   4     1027.20     1014.69      5.93 o 
  -1   2   4      367.63      379.78      2.92 o 
   0   2   4        1.20        2.79      0.69 o 
   1   2   4      365.00      381.18      2.55 o 
   2   2   4     1015.08     1011.03      5.41 o 
   3   2   4       25.82       28.16      1.84 o 
   4   2   4       37.67       36.86      2.40 o 
  -4   3   4       76.02       76.62      2.97 o 
  -3   3   4       54.67       50.34      1.94 o 
  -2   3   4     2244.22     2189.81     10.75 o 
  -1   3   4      306.81      327.27      2.60 o 
   0   3   4     3129.31     3293.14     15.94 o 
   1   3   4      295.83      319.97      2.32 o 
   2   3   4     2234.66     2181.35      9.95 o 
   3   3   4       53.93       51.71      1.98 o 
   4   3   4       75.58       72.32      2.84 o 
  -4   4   4      111.43      108.74      3.55 o 
  -3   4   4       33.23       37.39      1.79 o 
  -2   4   4      129.34      126.23      2.89 o 
  -1   4   4      897.80      949.30      5.34 o 
   0   4   4      351.92      346.87      3.01 o 
   1   4   4      889.18      934.82      5.23 o 
   2   4   4      128.67      125.39      2.59 o 
   3   4   4       34.66       33.55      1.82 o 
   4   4   4      113.23      110.12      3.49 o 
  -4   5   4        0.44        0.02      2.22 o 
  -3   5   4      593.77      580.64      5.09 o 
  -2   5   4        6.36        6.19      1.13 o 
  -1   5   4      866.98      873.31      5.25 o 
   0   5   4      554.56      511.34      4.15 o 
   1   5   4      857.77      872.32      5.79 o 
   2   5   4        7.01        9.42      1.24 o 
   3   5   4      594.28      592.56      5.50 o 
   4   5   4        0.53       -1.51      2.86 o 
  -4   6   4       13.39       18.42      3.59 o 
  -3   6   4      367.07      366.84      5.04 o 
  -2   6   4        5.93        6.56      1.60 o 
  -1   6   4     1363.95     1309.56      9.05 o 
   0   6   4        5.63        8.59      1.45 o 
   1   6   4     1349.44     1321.18     10.04 o 
   2   6   4        6.08        2.69      1.54 o 
   3   6   4      363.66      370.66      7.85 o 
   4   6   4       13.43       22.13      3.98 o 
  -4   7   4       24.64       23.35      5.56 o 
  -3   7   4      332.30      335.66      6.64 o 
  -2   7   4       62.91       64.70      5.82 o 
  -1   7   4     1281.03     1196.07     10.07 o 
   0   7   4        0.10        2.06      1.91 o 
   1   7   4     1271.83     1197.26     10.57 o 
   2   7   4       62.69       64.31      3.44 o 
   3   7   4      331.25      339.20      7.62 o 
   4   7   4       25.42       34.16      5.71 o 
  -3   8   4       18.18       19.74      3.73 o 
  -2   8   4       73.45       76.13      4.28 o 
  -1   8   4       95.45       94.35      3.65 o 
   0   8   4        3.64        0.48      2.11 o 
   1   8   4       94.95       95.31      3.66 o 
   2   8   4       74.01       77.95      4.20 o 
   3   8   4       18.95       11.85      6.34 o 
  -3   9   4       78.95       82.39      5.82 o 
  -2   9   4      516.57      524.25      9.05 o 
  -1   9   4      287.92      282.84      6.12 o 
   0   9   4        0.98        6.19      2.54 o 
   1   9   4      292.20      289.85      5.74 o 
   2   9   4      514.65      523.25     13.99 o 
   3   9   4       78.63       90.59     10.04 o 
  -2  10   4        2.32        0.11      3.48 o 
  -1  10   4        0.72       -1.70      3.27 o 
   0  10   4      112.56      115.86      4.81 o 
   1  10   4        0.76        1.22      3.13 o 
   2  10   4        2.27       -0.57      3.58 o 
  -1  11   4      231.42      230.54      8.67 o 
   0  11   4      266.38      279.22     10.93 o 
   1  11   4      232.98      237.78     12.45 o 
   1   0   5     3294.58     3371.34     14.23 o 
   2   0   5      164.89      162.84      2.13 o 
   3   0   5     1651.89     1605.74     10.94 o 
   4   0   5       60.97       72.80      2.94 o 
   5   0   5       24.38       31.72      3.33 o 
  -5   1   5       17.61       13.91      5.96 o 
  -4   1   5       27.78       30.08      2.21 o 
  -3   1   5        9.34        8.66      1.45 o 
  -2   1   5      873.22      890.63      5.39 o 
  -1   1   5      362.52      392.15      2.71 o 
   0   1   5     1604.09     1679.77     10.50 o 
   1   1   5      361.17      389.73      2.64 o 
   2   1   5      890.52      897.69      5.18 o 
   3   1   5       10.02        9.87      1.47 o 
   4   1   5       28.07       35.03      2.33 o 
   5   1   5       18.09       15.36      4.25 o 
  -4   2   5       50.86       56.26      2.64 o 
  -3   2   5      419.79      416.09      4.28 o 
  -2   2   5      621.51      601.45      4.41 o 
  -1   2   5     1935.15     2013.03      9.81 o 
   0   2   5       57.81       70.50      1.58 o 
   1   2   5     1929.32     1991.72      9.65 o 
   2   2   5      616.94      591.69      4.15 o 
   3   2   5      422.10      413.67      4.36 o 
   4   2   5       50.40       55.51      2.93 o 
  -4   3   5        4.51        5.64      1.91 o 
  -3   3   5       71.94       73.35      2.22 o 
  -2   3   5      222.60      234.07      2.85 o 
  -1   3   5      590.94      621.88      4.37 o 
   0   3   5        5.57        4.69      0.85 o 
   1   3   5      581.30      615.86      3.86 o 
   2   3   5      221.05      233.22      2.41 o 
   3   3   5       72.43       77.07      2.37 o 
   4   3   5        4.85        4.36      1.86 o 
  -4   4   5      143.30      143.23      3.82 o 
  -3   4   5      316.69      305.83      3.89 o 
  -2   4   5      484.07      474.40      4.20 o 
  -1   4   5     1959.28     1970.03     10.33 o 
   0   4   5      587.91      542.42      4.04 o 
   1   4   5     1967.03     1982.69      9.65 o 
   2   4   5      487.61      475.51      3.79 o 
   3   4   5      317.26      306.29      3.91 o 
   4   4   5      143.00      153.67      4.16 o 
  -4   5   5       80.27       78.63      3.76 o 
  -3   5   5       34.22       33.55      1.86 o 
  -2   5   5      109.14      114.58      2.45 o 
  -1   5   5      336.96      324.22      3.09 o 
   0   5   5     1516.17     1618.80      8.71 o 
   1   5   5      330.77      326.47      4.41 o 
   2   5   5      108.60      115.09      2.46 o 
   3   5   5       34.99       33.52      2.08 o 
   4   5   5       82.69       85.77      4.85 o 
  -4   6   5       12.83       13.79      3.23 o 
  -3   6   5       24.28       31.90      2.30 o 
  -2   6   5      747.71      724.08      6.43 o 
  -1   6   5      179.75      171.72      3.25 o 
   0   6   5      609.66      589.71      5.63 o 
   1   6   5      177.58      166.85      3.38 o 
   2   6   5      747.94      739.80      6.95 o 
   3   6   5       23.91       25.25      2.63 o 
   4   6   5       13.58       21.48      3.97 o 
  -4   7   5      153.54      150.97      8.64 o 
  -3   7   5       57.12       59.82      3.79 o 
  -2   7   5       26.15       25.17      2.83 o 
  -1   7   5      337.83      302.84      4.98 o 
   0   7   5     2628.04     2487.70     18.41 o 
   1   7   5      335.05      314.07      5.36 o 
   2   7   5       26.84       29.84      3.16 o 
   3   7   5       57.52       60.63      4.69 o 
   4   7   5      154.03      146.85      9.84 o 
  -3   8   5        3.24        2.61      3.19 o 
  -2   8   5       29.65       29.63      3.10 o 
  -1   8   5       31.63       32.75      2.75 o 
   0   8   5      187.01      198.14      5.02 o 
   1   8   5       31.96       27.36      2.65 o 
   2   8   5       29.23       34.14      3.65 o 
   3   8   5        3.22       -1.31      3.54 o 
  -3   9   5       17.50       14.13      4.22 o 
  -2   9   5      240.95      234.86      6.91 o 
  -1   9   5      169.73      168.21      5.38 o 
   0   9   5       70.79       82.48      3.98 o 
   1   9   5      168.40      170.28      5.01 o 
   2   9   5      243.32      230.17      8.42 o 
   3   9   5       17.53       19.91      5.40 o 
  -2  10   5       99.77       99.21      5.84 o 
  -1  10   5      268.62      264.11      7.80 o 
   0  10   5       17.61       18.20      3.32 o 
   1  10   5      267.17      265.18      6.98 o 
   2  10   5       99.77      100.76      5.74 o 
  -1  11   5      234.29      224.94      9.79 o 
   0  11   5       66.40       73.87      4.85 o 
   1  11   5      235.43      245.13      8.72 o 
   0   0   6       38.60       39.38      1.85 o 
   1   0   6      510.53      475.09      3.51 o 
   2   0   6     8810.50     8800.72     37.16 o 
   3   0   6      492.23      479.14      4.77 o 
   4   0   6      279.86      267.46      4.53 o 
  -4   1   6       28.32       27.25      2.28 o 
  -3   1   6      343.86      346.23      4.06 o 
  -2   1   6       14.89       14.66      1.03 o 
  -1   1   6      591.61      562.72      3.68 o 
   0   1   6      292.78      304.54      2.72 o 
   1   1   6      595.22      560.05      3.68 o 
   2   1   6       13.66       15.05      1.00 o 
   3   1   6      345.19      339.66      4.14 o 
   4   1   6       27.38       26.23      2.27 o 
  -4   2   6      315.62      327.84      4.85 o 
  -3   2   6      230.28      221.84      3.42 o 
  -2   2   6      360.65      354.26      3.31 o 
  -1   2   6      470.30      494.29      3.56 o 
   0   2   6     9973.96    10359.03     43.59 o 
   1   2   6      453.57      489.07      3.48 o 
   2   2   6      355.55      342.96      2.91 o 
   3   2   6      226.13      211.95      3.45 o 
   4   2   6      315.58      325.81      4.97 o 
  -4   3   6       46.64       49.22      2.64 o 
  -3   3   6      257.74      252.74      4.07 o 
  -2   3   6     1032.31     1030.31      6.48 o 
  -1   3   6      913.25      890.21      5.89 o 
   0   3   6     2098.38     2154.17     10.73 o 
   1   3   6      921.05      902.39      5.60 o 
   2   3   6     1029.01     1018.45      5.90 o 
   3   3   6      256.82      251.35      3.59 o 
   4   3   6       46.67       49.51      2.71 o 
  -4   4   6       10.35       13.79      2.21 o 
  -3   4   6      856.28      830.66      6.84 o 
  -2   4   6     1064.47     1036.99      6.75 o 
  -1   4   6     1697.20     1736.54      9.21 o 
   0   4   6       26.86       24.83      1.07 o 
   1   4   6     1700.16     1739.34      8.82 o 
   2   4   6     1062.45     1042.76      6.62 o 
   3   4   6      861.17      839.62      7.12 o 
   4   4   6       10.95       10.38      2.36 o 
  -4   5   6        1.04       -0.72      2.27 o 
  -3   5   6       43.45       45.08      2.07 o 
  -2   5   6      121.68      119.37      2.67 o 
  -1   5   6      678.88      655.76      4.93 o 
   0   5   6      333.49      352.81      4.14 o 
   1   5   6      691.01      678.43      5.27 o 
   2   5   6      120.30      122.72      3.87 o 
   3   5   6       43.93       46.53      2.49 o 
   4   5   6        0.98       -2.72      2.72 o 
  -4   6   6       61.43       58.33      4.17 o 
  -3   6   6      243.53      244.06      4.55 o 
  -2   6   6       36.15       38.65      2.14 o 
  -1   6   6     1506.19     1458.65     10.33 o 
   0   6   6     1356.96     1284.66      8.47 o 
   1   6   6     1498.77     1473.90      9.93 o 
   2   6   6       35.95       32.86      2.29 o 
   3   6   6      240.66      234.87      5.48 o 
   4   6   6       60.64       63.17      5.06 o 
  -3   7   6       60.27       69.03      4.22 o 
  -2   7   6       18.85       15.63      2.53 o 
  -1   7   6      465.22      444.05      6.34 o 
   0   7   6       91.20       92.61      3.36 o 
   1   7   6      471.78      459.04      6.26 o 
   2   7   6       18.34       23.67      3.12 o 
   3   7   6       62.06       61.10      5.29 o 
  -3   8   6       86.09       81.42      5.50 o 
  -2   8   6       24.86       25.77      3.09 o 
  -1   8   6      181.75      191.55      5.27 o 
   0   8   6      236.12      245.11      5.38 o 
   1   8   6      183.85      192.59      4.83 o 
   2   8   6       23.94       21.77      3.85 o 
   3   8   6       86.50       96.08      7.13 o 
  -3   9   6       10.11        4.23      5.15 o 
  -2   9   6       24.31       21.85      3.78 o 
  -1   9   6       49.03       48.25      3.57 o 
   0   9   6      490.05      454.96      7.94 o 
   1   9   6       49.67       51.82      4.20 o 
   2   9   6       24.46       25.04      3.86 o 
   3   9   6       10.06        8.82      6.08 o 
  -2  10   6       70.15       74.24      5.80 o 
  -1  10   6      102.45       96.11      5.48 o 
   0  10   6        2.41        1.42      3.05 o 
   1  10   6      103.09       98.90      5.43 o 
   2  10   6       69.72       75.00      5.74 o 
  -1  11   6       20.73       22.46      5.39 o 
   0  11   6      159.88      161.38      7.53 o 
   1  11   6       20.58       20.56      4.60 o 
   1   0   7       31.70       30.61      1.12 o 
   2   0   7      755.15      772.70      5.28 o 
   3   0   7        9.85        8.01      1.49 o 
   4   0   7       92.76       85.81      3.18 o 
  -4   1   7      103.46      102.30      4.19 o 
  -3   1   7      297.94      297.71      3.90 o 
  -2   1   7       82.38       74.87      1.81 o 
  -1   1   7      402.68      424.81      3.30 o 
   0   1   7     1329.81     1349.15      7.39 o 
   1   1   7      401.79      432.16      3.30 o 
   2   1   7       79.30       72.68      1.71 o 
   3   1   7      301.20      292.67      3.99 o 
   4   1   7      105.36      110.56      3.61 o 
  -4   2   7        3.28        2.32      1.96 o 
  -3   2   7      107.70      107.81      2.91 o 
  -2   2   7       29.76       27.75      1.42 o 
  -1   2   7     1601.94     1655.90      8.60 o 
   0   2   7        8.65       12.36      0.78 o 
   1   2   7     1604.05     1661.68      8.81 o 
   2   2   7       30.36       26.17      1.23 o 
   3   2   7      107.76      100.31      2.63 o 
   4   2   7        3.28        4.60      2.01 o 
  -4   3   7       48.45       50.00      2.68 o 
  -3   3   7       53.13       56.63      2.18 o 
  -2   3   7       70.02       71.36      2.03 o 
  -1   3   7      295.70      312.99      3.24 o 
   0   3   7       46.95       42.79      1.24 o 
   1   3   7      298.47      303.59      3.02 o 
   2   3   7       69.36       71.86      1.73 o 
   3   3   7       53.58       58.00      2.32 o 
   4   3   7       46.77       51.21      3.43 o 
  -4   4   7       84.87       90.93      3.31 o 
  -3   4   7       85.17       83.96      2.59 o 
  -2   4   7       19.44       15.26      1.51 o 
  -1   4   7      765.75      770.14      5.36 o 
   0   4   7     1696.34     1787.45      9.03 o 
   1   4   7      760.91      757.55      4.94 o 
   2   4   7       19.25       17.65      1.40 o 
   3   4   7       86.36       87.35      2.81 o 
   4   4   7       84.88       96.18      3.83 o 
  -4   5   7       50.41       48.82      3.04 o 
  -3   5   7        1.98        1.83      1.51 o 
  -2   5   7     1481.69     1453.32      9.43 o 
  -1   5   7       80.99       79.44      2.18 o 
   0   5   7       21.06       22.73      1.28 o 
   1   5   7       82.53       81.76      2.08 o 
   2   5   7     1488.89     1450.69      9.65 o 
   4   5   7       50.69       55.25      3.78 o 
  -4   6   7       48.04       44.78      3.98 o 
  -3   6   7       11.53       12.66      2.21 o 
  -2   6   7      151.56      156.32      4.40 o 
  -1   6   7        0.75       -0.26      1.58 o 
   0   6   7      134.39      129.10      2.89 o 
   1   6   7        0.54        1.28      1.48 o 
   2   6   7      148.44      159.47      4.13 o 
   3   6   7       11.63        7.79      2.55 o 
   4   6   7       48.08       58.19      4.91 o 
  -3   7   7       55.27       55.01      3.82 o 
  -2   7   7      728.02      715.21      9.25 o 
  -1   7   7      618.11      569.43      7.22 o 
   0   7   7     1138.33     1043.74      9.70 o 
   1   7   7      625.58      585.19      7.16 o 
   2   7   7      728.69      712.32     10.07 o 
   3   7   7       55.74       57.48      4.68 o 
  -3   8   7       73.75       79.70      5.73 o 
  -2   8   7        4.34        3.78      2.73 o 
  -1   8   7      101.33      110.86      4.31 o 
   0   8   7      107.88      109.79      4.49 o 
   1   8   7      104.01      108.77      4.30 o 
   2   8   7        4.39        2.70      2.97 o 
   3   8   7       73.18       84.04      6.89 o 
  -3   9   7       75.73       66.36      7.06 o 
  -2   9   7      236.58      236.21      7.63 o 
  -1   9   7      289.99      298.64      6.39 o 
   0   9   7      224.56      243.19      6.47 o 
   1   9   7      290.97      298.22     10.07 o 
   2   9   7      234.69      223.54      6.74 o 
   3   9   7       74.74       81.13     10.05 o 
  -2  10   7       77.29       78.56      5.83 o 
  -1  10   7       51.40       60.09      4.76 o 
   0  10   7      260.36      262.01      7.08 o 
   1  10   7       51.25       52.07      4.55 o 
   2  10   7       76.75       74.66      6.36 o 
  -1  11   7      319.69      338.12      9.55 o 
   0  11   7      416.43      403.89      9.46 o 
   1  11   7      319.21      334.50      9.82 o 
   0   0   8    13618.48    13906.00     95.26 o 
   1   0   8      376.43      438.58      3.59 o 
   2   0   8      229.37      235.44      2.97 o 
   3   0   8        0.09        0.46      1.42 o 
   4   0   8      615.65      571.86      6.84 o 
  -4   1   8      165.79      155.30      4.00 o 
  -3   1   8       54.47       55.27      2.22 o 
  -2   1   8      361.60      339.70      3.58 o 
  -1   1   8      224.62      225.76      2.47 o 
   0   1   8      882.34      883.31      6.00 o 
   1   1   8      221.11      221.10      2.40 o 
   2   1   8      364.78      350.21      3.47 o 
   3   1   8       56.03       55.05      2.23 o 
   4   1   8      166.01      155.81      4.20 o 
  -4   2   8       82.22       81.80      3.20 o 
  -3   2   8      286.49      282.51      3.86 o 
  -2   2   8     1187.11     1145.42      7.64 o 
  -1   2   8     1189.54     1170.49      6.71 o 
   0   2   8     1385.17     1457.62      7.57 o 
   1   2   8     1193.69     1175.56      7.52 o 
   2   2   8     1197.93     1149.82      6.97 o 
   3   2   8      285.09      271.18      4.08 o 
   4   2   8       80.71       85.08      3.27 o 
  -4   3   8       18.16       18.77      2.23 o 
  -3   3   8      137.02      141.06      3.24 o 
  -2   3   8       50.13       51.73      1.87 o 
  -1   3   8     2133.98     2142.07     11.16 o 
   0   3   8     1153.97     1285.17      7.31 o 
   1   3   8     2108.40     2112.97     11.23 o 
   2   3   8       49.39       50.11      1.66 o 
   3   3   8      138.07      144.37      3.29 o 
   4   3   8       17.56       18.48      2.42 o 
  -4   4   8       71.59       74.83      3.14 o 
  -3   4   8      215.83      213.09      3.73 o 
  -2   4   8      213.29      209.01      3.38 o 
  -1   4   8     1453.61     1369.11      8.56 o 
   0   4   8     1024.59     1030.39      6.23 o 
   1   4   8     1459.12     1384.28      8.22 o 
   2   4   8      219.68      210.43      3.33 o 
   3   4   8      214.36      212.97      3.86 o 
   4   4   8       70.07       74.34      3.59 o 
  -4   5   8       40.99       44.12      2.98 o 
  -3   5   8       41.06       41.72      2.42 o 
  -2   5   8      275.59      271.81      4.04 o 
  -1   5   8      336.97      342.57      3.80 o 
   0   5   8     1292.00     1283.13      7.62 o 
   1   5   8      335.95      342.50      3.91 o 
   2   5   8      277.03      266.30      4.00 o 
   3   5   8       42.30       38.68      2.56 o 
   4   5   8       40.95       39.91      3.58 o 
  -4   6   8        1.64       -2.96      2.96 o 
  -3   6   8      103.60      105.75      3.54 o 
  -2   6   8      647.54      621.75      7.06 o 
  -1   6   8      623.48      592.71      5.93 o 
   0   6   8      174.23      162.95      3.30 o 
   1   6   8      627.20      594.27      6.09 o 
   2   6   8      638.52      614.12      7.79 o 
   3   6   8      103.52      107.43      4.39 o 
   4   6   8        1.63        0.11      4.06 o 
  -3   7   8        3.03       -0.54      2.76 o 
  -2   7   8      213.81      222.74      5.62 o 
  -1   7   8      423.71      421.84      6.28 o 
   0   7   8       19.10       22.08      2.57 o 
   1   7   8      423.22      422.35      5.82 o 
   2   7   8      214.94      218.78      6.24 o 
   3   7   8        2.38        6.06      3.31 o 
  -3   8   8      109.31      121.84      7.29 o 
  -2   8   8      101.80       97.83      4.78 o 
  -1   8   8      194.33      194.11      5.12 o 
   0   8   8        9.46        6.80      2.61 o 
   1   8   8      191.74      198.34      5.68 o 
   2   8   8      102.46       95.04      4.91 o 
   3   8   8      108.51      105.64      7.42 o 
  -2   9   8        0.01       -1.84      3.48 o 
  -1   9   8      267.72      269.74      6.87 o 
   0   9   8      160.81      169.07      6.43 o 
   1   9   8      268.54      256.19      6.70 o 
   2   9   8        0.02       -3.44      3.44 o 
  -2  10   8        6.92        8.24      4.34 o 
  -1  10   8      102.26       94.33      6.04 o 
   0  10   8        0.10       -0.89      3.01 o 
   1  10   8      101.79      104.87      5.72 o 
   2  10   8        7.46        5.25      4.76 o 
  -1  11   8       39.92       40.50      6.18 o 
   0  11   8      377.36      419.45      9.59 o 
   1  11   8       40.44       46.63      5.79 o 
   1   0   9     1532.04     1546.99      8.65 o 
   2   0   9       61.92       58.76      1.85 o 
   3   0   9     2075.75     2018.18     12.34 o 
   4   0   9       48.38       41.44      2.79 o 
  -4   1   9       65.43       64.47      3.15 o 
  -3   1   9      192.46      194.13      3.72 o 
  -2   1   9      278.99      265.71      3.74 o 
  -1   1   9      413.57      417.84      3.49 o 
   0   1   9       18.13       22.52      1.15 o 
   1   1   9      423.19      428.44      3.39 o 
   2   1   9      276.62      264.47      4.06 o 
   3   1   9      194.15      191.05      3.68 o 
   4   1   9       65.79       65.88      3.06 o 
  -4   2   9        3.09        4.10      2.01 o 
  -3   2   9      591.99      582.77      5.76 o 
  -2   2   9      687.10      663.94      5.36 o 
  -1   2   9     2404.24     2450.11     12.40 o 
   0   2   9      253.76      288.99      2.63 o 
   1   2   9     2413.41     2449.38     13.62 o 
   2   2   9      684.10      665.84      5.65 o 
   3   2   9      588.76      581.92      5.96 o 
   4   2   9        3.24        3.22      2.04 o 
  -4   3   9       11.94        8.28      2.16 o 
  -3   3   9        1.15       -0.28      1.51 o 
  -2   3   9      254.26      261.75      3.71 o 
  -1   3   9       60.55       62.61      1.85 o 
   0   3   9      133.56      142.11      2.13 o 
   1   3   9       62.13       65.32      1.80 o 
   2   3   9      257.04      255.42      3.38 o 
   3   3   9        1.00       -1.52      1.52 o 
   4   3   9       11.52       13.73      2.47 o 
  -4   4   9       52.73       52.62      2.95 o 
  -3   4   9       30.19       30.87      2.07 o 
  -2   4   9     2387.34     2300.07     13.75 o 
  -1   4   9      360.19      353.49      4.75 o 
   0   4   9       78.51       81.64      1.87 o 
   1   4   9      367.60      362.24      3.88 o 
   2   4   9     2392.26     2333.59     13.50 o 
   3   4   9       30.64       29.87      2.20 o 
   4   4   9       52.81       54.54      3.37 o 
  -4   5   9       87.52       90.82      3.83 o 
  -3   5   9        0.03        0.71      1.80 o 
  -2   5   9       19.16       19.59      1.98 o 
  -1   5   9      265.66      255.03      3.57 o 
   0   5   9     1414.27     1344.68      8.79 o 
   1   5   9      266.49      259.34      3.56 o 
   2   5   9       18.35       20.68      2.00 o 
   3   5   9        0.04       -1.21      1.92 o 
   4   5   9       86.35       93.50      6.11 o 
  -4   6   9       43.65       49.20      4.88 o 
  -3   6   9       54.21       55.89      3.13 o 
  -2   6   9      187.54      183.23      4.40 o 
  -1   6   9      285.60      280.56      4.54 o 
   0   6   9     1041.84     1016.49      8.37 o 
   1   6   9      278.92      280.38      5.62 o 
   2   6   9      188.45      183.10      5.19 o 
   3   6   9       55.04       58.27      3.61 o 
   4   6   9       43.01       47.51      6.79 o 
  -3   7   9       77.10       73.69      4.29 o 
  -2   7   9      291.88      274.86      5.98 o 
  -1   7   9      105.28       99.80      3.75 o 
   0   7   9       19.93       20.66      2.41 o 
   1   7   9      109.68       99.59      3.69 o 
   2   7   9      292.73      276.56      6.83 o 
   3   7   9       78.09       81.67      5.33 o 
  -3   8   9      112.22      115.22      5.97 o 
  -2   8   9       50.54       53.59      4.06 o 
  -1   8   9      186.73      189.19      5.15 o 
   0   8   9      223.41      221.43      5.93 o 
   1   8   9      183.78      191.40      5.86 o 
   2   8   9       50.54       46.87      4.06 o 
   3   8   9      112.87      113.58      6.78 o 
  -2   9   9        5.12       -0.45      3.60 o 
  -1   9   9       63.42       59.73      4.23 o 
   0   9   9      284.06      285.34      6.83 o 
   1   9   9       62.90       58.04      4.14 o 
   2   9   9        5.35        1.92      3.61 o 
  -2  10   9       21.83       23.03      4.66 o 
  -1  10   9       46.70       47.53      5.57 o 
   0  10   9      330.97      322.75      7.69 o 
   1  10   9       47.45       48.24      5.37 o 
   2  10   9       21.32       23.54      5.67 o 
   0  11   9       28.12       40.63      5.05 o 
   1   0  10      427.85      423.52      3.59 o 
   2   0  10      113.16      106.40      2.41 o 
   3   0  10       49.50       52.03      2.42 o 
   4   0  10       91.68       89.81      3.53 o 
  -4   1  10       62.58       63.41      3.15 o 
  -3   1  10       76.64       75.18      2.61 o 
  -2   1  10      796.95      794.39      5.98 o 
  -1   1  10      234.43      224.56      2.85 o 
   0   1  10      573.20      550.08      4.53 o 
   1   1  10      229.53      218.46      2.77 o 
   2   1  10      799.94      793.56      7.04 o 
   3   1  10       78.04       76.36      2.75 o 
   4   1  10       64.24       62.04      3.03 o 
  -4   2  10        0.03       -0.41      2.04 o 
  -3   2  10       52.45       51.30      2.42 o 
  -2   2  10      181.29      176.42      2.99 o 
  -1   2  10      814.96      779.88      8.26 o 
   0   2  10      630.44      693.61      4.92 o 
   1   2  10      828.21      790.00      5.63 o 
   2   2  10      180.47      171.12      3.15 o 
   3   2  10       53.07       50.84      2.42 o 
   4   2  10        0.01       -0.58      2.01 o 
  -4   3  10       20.29       21.11      2.47 o 
  -3   3  10      142.12      138.43      3.40 o 
  -2   3  10        3.91        3.03      1.41 o 
  -1   3  10      763.35      769.24      6.18 o 
   0   3  10     1396.15     1415.98      8.63 o 
   1   3  10      776.42      786.17      5.85 o 
   2   3  10        3.76        4.14      1.38 o 
   3   3  10      138.47      138.31      3.62 o 
   4   3  10       19.75       19.48      2.63 o 
  -4   4  10       18.57       20.32      2.61 o 
  -3   4  10      140.57      144.57      3.45 o 
  -2   4  10       22.95       21.41      2.05 o 
  -1   4  10      347.96      350.52      4.02 o 
   0   4  10      536.62      529.99      4.64 o 
   1   4  10      348.78      350.97      3.99 o 
   2   4  10       22.41       21.24      1.93 o 
   3   4  10      135.57      138.30      3.56 o 
   4   4  10       18.54       16.36      2.92 o 
  -4   5  10       34.53       40.85      3.15 o 
  -3   5  10      272.38      266.85      4.56 o 
  -2   5  10      199.28      211.03      4.25 o 
  -1   5  10     1155.14     1076.33     10.90 o 
   0   5  10      341.31      339.35      4.36 o 
   1   5  10     1159.95     1105.59      8.30 o 
   2   5  10      203.71      208.77      4.00 o 
   3   5  10      273.27      271.11      4.96 o 
   4   5  10       34.89       38.26      3.64 o 
  -3   6  10       11.69       12.17      2.37 o 
  -2   6  10       54.93       58.52      3.17 o 
  -1   6  10       96.72       84.98      3.16 o 
   0   6  10      208.40      216.44      4.77 o 
   1   6  10       96.50       95.58      3.60 o 
   2   6  10       55.81       60.52      3.26 o 
   3   6  10       11.75        8.31      2.98 o 
  -3   7  10      167.02      170.41      6.19 o 
  -2   7  10      222.67      232.01      6.32 o 
  -1   7  10      636.46      613.16      7.69 o 
   0   7  10      162.67      176.35      4.90 o 
   1   7  10      640.18      610.02      8.09 o 
   2   7  10      230.00      208.76      6.78 o 
   3   7  10      167.22      156.09      6.71 o 
  -3   8  10       69.47       77.24      5.66 o 
  -2   8  10       11.18       10.67      3.57 o 
  -1   8  10       64.75       65.44      3.94 o 
   0   8  10      254.75      257.75      6.23 o 
   1   8  10       63.99       61.80      3.97 o 
   2   8  10       10.61        9.67      3.64 o 
   3   8  10       68.43       64.65      7.84 o 
  -2   9  10       60.57       60.40      5.76 o 
  -1   9  10      359.68      370.75      7.75 o 
   0   9  10      199.75      198.07      6.39 o 
   1   9  10      355.26      357.98      7.62 o 
   2   9  10       59.74       53.37      6.19 o 
  -1  10  10       22.82       27.03      4.65 o 
   0  10  10       10.21       13.82      3.77 o 
   1  10  10       22.56       23.59      4.59 o 
   0  11  10      201.53      208.86      8.52 o 
   1   0  11     3728.30     3797.03     18.56 o 
   2   0  11       74.39       71.39      2.39 o 
   3   0  11       86.28       86.03      3.17 o 
   4   0  11       34.54       31.19      2.87 o 
  -4   1  11        8.12        8.13      2.39 o 
  -3   1  11       93.05       96.07      3.18 o 
  -2   1  11      167.12      163.66      3.00 o 
  -1   1  11      478.44      464.95      4.34 o 
   0   1  11       10.31        8.21      1.09 o 
   1   1  11      474.26      465.10      4.17 o 
   2   1  11      171.85      164.52      3.14 o 
   3   1  11       91.22       94.28      3.17 o 
   4   1  11        7.90       11.49      2.38 o 
  -4   2  11       69.68       64.74      3.28 o 
  -3   2  11      208.60      199.02      4.10 o 
  -2   2  11      142.54      142.49      2.99 o 
  -1   2  11     1666.93     1589.05     10.38 o 
   0   2  11     2536.54     2540.28     14.16 o 
   1   2  11     1672.48     1597.43     10.07 o 
   2   2  11      141.75      144.40      4.03 o 
   3   2  11      208.01      196.31      3.95 o 
   4   2  11       68.19       69.20      3.48 o 
  -4   3  11       16.51       15.56      2.55 o 
  -3   3  11       15.30       14.22      1.89 o 
  -2   3  11       15.82       16.04      1.75 o 
  -1   3  11      237.04      250.44      3.66 o 
   0   3  11      391.48      414.95      4.65 o 
   1   3  11      241.13      255.91      3.35 o 
   2   3  11       14.55       12.90      1.75 o 
   3   3  11       14.83       16.59      2.10 o 
   4   3  11       17.16       15.79      2.74 o 
  -4   4  11      108.98      109.54      4.14 o 
  -3   4  11      221.30      231.23      4.95 o 
  -2   4  11       73.63       68.77      2.67 o 
  -1   4  11      497.61      487.94      5.13 o 
   0   4  11     2902.48     2805.87     15.89 o 
   1   4  11      506.16      494.77      4.85 o 
   2   4  11       74.05       73.77      2.82 o 
   3   4  11      222.66      227.36      4.57 o 
   4   4  11      109.58      110.25      4.62 o 
  -4   5  11       30.36       28.69      3.87 o 
  -3   5  11      127.75      127.50      4.95 o 
  -2   5  11       11.21       12.33      2.00 o 
  -1   5  11      488.57      469.36      5.75 o 
   0   5  11      305.38      303.65      4.68 o 
   1   5  11      494.61      481.38      6.05 o 
   2   5  11       12.34       13.97      1.98 o 
   3   5  11      125.12      123.21      3.97 o 
   4   5  11       29.62       29.86      4.85 o 
  -3   6  11      161.14      163.19      4.89 o 
  -2   6  11      119.14      116.44      4.42 o 
  -1   6  11      205.08      212.65      4.47 o 
   0   6  11      583.89      572.61      6.02 o 
   1   6  11      205.32      210.17      4.35 o 
   2   6  11      120.33      123.82      4.62 o 
   3   6  11      158.30      155.44      5.62 o 
  -3   7  11       14.63       16.09      3.43 o 
  -2   7  11      129.20      119.19      5.11 o 
  -1   7  11       74.50       75.84      3.83 o 
   0   7  11       15.11       18.00      2.50 o 
   1   7  11       70.75       74.28      3.70 o 
   2   7  11      130.82      128.68      5.85 o 
   3   7  11       14.92       10.04      4.75 o 
  -3   8  11        7.12       15.56      4.87 o 
  -2   8  11      365.57      363.84      8.33 o 
  -1   8  11      147.69      141.91      5.51 o 
   0   8  11        0.01        0.75      2.48 o 
   1   8  11      148.03      150.25      5.46 o 
   2   8  11      365.79      359.60      9.99 o 
   3   8  11        7.59       -0.39      9.88 o 
  -2   9  11        0.78       -1.97      4.02 o 
  -1   9  11       24.55       18.96      3.77 o 
   0   9  11      260.92      249.53      6.95 o 
   1   9  11       24.96       19.79      3.48 o 
   2   9  11        0.91        3.14      4.81 o 
  -1  10  11       81.23       73.18      5.83 o 
   0  10  11        2.34        0.79      3.67 o 
   1  10  11       80.62       82.18      5.94 o 
   0   0  12     1923.34     1943.01     15.56 o 
   1   0  12       11.06       10.84      1.26 o 
   2   0  12      975.58      921.70      7.64 o 
   3   0  12       51.07       48.22      2.72 o 
   4   0  12      116.80      107.40      4.13 o 
  -4   1  12       50.23       51.16      3.36 o 
  -3   1  12      313.48      316.17      4.92 o 
  -2   1  12       24.32       21.55      1.78 o 
  -1   1  12     1011.63      990.63      7.14 o 
   0   1  12      202.58      212.97      2.95 o 
   1   1  12     1018.45      985.92      6.77 o 
   2   1  12       24.07       24.27      1.92 o 
   3   1  12      316.18      320.15      4.95 o 
   4   1  12       51.36       55.69      3.30 o 
  -4   2  12        0.97        1.48      2.25 o 
  -3   2  12       94.52       93.57      3.41 o 
  -2   2  12     1906.23     1877.25     11.86 o 
  -1   2  12       46.90       43.80      2.01 o 
   0   2  12        3.86        4.05      1.18 o 
   1   2  12       47.35       43.93      1.87 o 
   2   2  12     1916.99     1879.21     13.32 o 
   3   2  12       96.94       92.97      3.13 o 
   4   2  12        1.04       -0.51      2.43 o 
  -4   3  12       12.22       12.01      2.62 o 
  -3   3  12       41.38       41.25      2.52 o 
  -2   3  12      227.31      231.56      3.98 o 
  -1   3  12      249.96      252.65      3.80 o 
   0   3  12      579.38      574.19      4.79 o 
   1   3  12      247.88      246.57      3.93 o 
   2   3  12      225.24      227.50      3.94 o 
   3   3  12       41.00       43.32      2.57 o 
   4   3  12       11.77       13.23      2.80 o 
  -4   4  12       92.96       94.61      4.44 o 
  -3   4  12      307.22      304.51      4.75 o 
  -2   4  12       80.50       77.42      3.20 o 
  -1   4  12      800.13      748.53      7.81 o 
   0   4  12     1176.79     1170.27      8.74 o 
   1   4  12      799.07      751.16      6.87 o 
   2   4  12       78.10       72.32      2.89 o 
   3   4  12      306.55      314.15      6.21 o 
   4   4  12       90.89       98.20      4.72 o 
  -3   5  12      233.35      236.99      5.09 o 
  -2   5  12       63.02       67.11      3.00 o 
  -1   5  12      804.02      805.55      7.81 o 
   0   5  12       59.85       57.45      2.57 o 
   1   5  12      806.27      799.64      7.56 o 
   2   5  12       61.98       58.13      3.09 o 
   3   5  12      235.01      255.51      6.40 o 
  -3   6  12      137.51      145.93      4.80 o 
  -2   6  12       16.28       13.14      2.55 o 
  -1   6  12      219.39      231.81      5.72 o 
   0   6  12      154.07      162.26      4.13 o 
   1   6  12      220.02      231.86      4.71 o 
   2   6  12       16.93       14.35      2.84 o 
   3   6  12      137.85      144.21      5.53 o 
  -3   7  12      239.68      240.76      7.01 o 
  -2   7  12       22.01       16.98      3.07 o 
  -1   7  12      230.30      229.42      5.67 o 
   0   7  12       61.35       62.18      3.36 o 
   1   7  12      234.74      230.91      5.48 o 
   2   7  12       21.88       17.11      5.21 o 
   3   7  12      241.90      253.56     15.30 o 
  -2   8  12      211.79      198.27     11.86 o 
  -1   8  12      146.09      152.91      5.65 o 
   0   8  12       34.72       35.73      3.31 o 
   1   8  12      146.78      148.93      5.55 o 
   2   8  12      209.19      225.24      8.85 o 
  -2   9  12      119.77      116.66      6.91 o 
  -1   9  12      106.49      105.30      6.09 o 
   0   9  12        4.16        3.17      3.45 o 
   1   9  12      106.84      116.52      5.41 o 
   2   9  12      118.28      110.59      8.10 o 
  -1  10  12       31.24       32.88      5.08 o 
   0  10  12      184.37      181.65      7.78 o 
   1  10  12       31.50       30.21      5.43 o 
   1   0  13       49.62       58.13      1.96 o 
   2   0  13      310.38      288.78      4.36 o 
   3   0  13       14.00       13.46      2.21 o 
   4   0  13       64.64       66.92      3.98 o 
  -4   1  13        1.62        0.21      2.75 o 
  -3   1  13       71.11       68.53      3.01 o 
  -2   1  13      164.86      160.96      3.61 o 
  -1   1  13      333.37      323.63      4.28 o 
   0   1  13       11.81       12.95      1.33 o 
   1   1  13      331.05      323.89      3.98 o 
   2   1  13      163.67      165.08      3.63 o 
   3   1  13       70.54       71.79      3.12 o 
   4   1  13        1.73        2.02      2.67 o 
  -4   2  13       62.52       61.21      3.84 o 
  -3   2  13      103.70      103.40      3.74 o 
  -2   2  13      273.74      268.98      4.13 o 
  -1   2  13      352.14      368.51      4.51 o 
   0   2  13      306.86      292.64      3.59 o 
   1   2  13      349.67      358.27      4.51 o 
   2   2  13      269.58      259.93      4.26 o 
   3   2  13      103.12      105.81      3.38 o 
   4   2  13       63.44       60.21      4.04 o 
  -4   3  13       25.61       27.01      3.24 o 
  -3   3  13       27.39       28.19      2.50 o 
  -2   3  13       29.36       27.10      2.14 o 
  -1   3  13      198.93      199.64      3.66 o 
   0   3  13       51.20       51.26      2.10 o 
   1   3  13      198.43      204.26      3.77 o 
   2   3  13       31.81       32.73      2.26 o 
   3   3  13       28.40       27.90      2.51 o 
   4   3  13       24.83       26.70      3.50 o 
  -4   4  13        7.21        4.37      3.06 o 
  -3   4  13       38.75       38.10      2.84 o 
  -2   4  13       37.48       39.59      2.40 o 
  -1   4  13      347.18      341.67      4.84 o 
   0   4  13        8.56        7.96      1.72 o 
   1   4  13      346.21      327.17      4.68 o 
   2   4  13       36.89       35.62      2.80 o 
   3   4  13       39.09       42.38      3.02 o 
   4   4  13        7.13       11.83      3.71 o 
  -3   5  13       93.36       92.26      3.73 o 
  -2   5  13      126.51      119.94      3.80 o 
  -1   5  13      342.98      342.00      6.95 o 
   0   5  13     1386.73     1328.05     10.29 o 
   1   5  13      334.21      344.36      5.55 o 
   2   5  13      126.24      125.70      4.32 o 
   3   5  13       92.81       98.41      3.98 o 
  -3   6  13        0.36       -0.59      2.64 o 
  -2   6  13      149.95      143.47      4.92 o 
  -1   6  13       36.39       39.30      2.87 o 
   0   6  13      101.95      112.31      3.50 o 
   1   6  13       37.20       37.13      2.68 o 
   2   6  13      149.01      141.53      5.13 o 
   3   6  13        0.33        8.48      4.67 o 
  -3   7  13       14.15       11.06      3.54 o 
  -2   7  13      148.94      150.93      5.35 o 
  -1   7  13       11.80       13.68      2.78 o 
   0   7  13      339.34      338.68      8.30 o 
   1   7  13       12.52       12.78      2.71 o 
   2   7  13      149.77      135.21      9.92 o 
   3   7  13       13.95        4.19      7.10 o 
  -2   8  13       99.81       90.55      6.01 o 
  -1   8  13       50.20       45.92      4.27 o 
   0   8  13      485.96      480.36     10.67 o 
   1   8  13       49.28       49.41      4.22 o 
   2   8  13      100.34       89.01      7.13 o 
  -2   9  13      116.48      123.03      9.54 o 
  -1   9  13      134.19      136.27      9.02 o 
   0   9  13      210.20      221.27      8.24 o 
   1   9  13      134.40      139.75      6.76 o 
   2   9  13      116.03      126.94     11.57 o 
  -1  10  13       44.42       40.51      9.11 o 
   0  10  13        0.53        1.93      4.27 o 
   1  10  13       44.36       43.04      9.27 o 
   0   0  14     2566.54     2552.35     20.39 o 
   1   0  14        0.69       -0.42      1.30 o 
   2   0  14      671.26      667.20      6.47 o 
   3   0  14       14.82       15.88      2.42 o 
   4   0  14      111.79      113.20      4.93 o 
  -4   1  14       11.62       14.16      3.12 o 
  -3   1  14      128.68      126.30      3.96 o 
  -2   1  14      324.18      305.66      6.05 o 
  -1   1  14      789.64      768.49      7.63 o 
   0   1  14      128.17      138.28      2.69 o 
   1   1  14      795.29      780.00      6.89 o 
   2   1  14      326.52      311.44      5.32 o 
   3   1  14      131.33      127.15      4.13 o 
   4   1  14       12.03       16.03      3.17 o 
  -4   2  14      215.61      222.64      7.32 o 
  -3   2  14       22.43       23.54      2.64 o 
  -2   2  14      122.90      122.12      3.27 o 
  -1   2  14      545.62      545.25      6.15 o 
   0   2  14     3223.33     3191.70     18.66 o 
   1   2  14      542.29      535.62      5.90 o 
   2   2  14      120.76      120.56      3.32 o 
   3   2  14       23.64       28.57      2.59 o 
   4   2  14      217.63      212.49      6.43 o 
  -4   3  14        6.00        6.80      3.16 o 
  -3   3  14       49.71       44.72      2.88 o 
  -2   3  14      173.31      169.55      4.58 o 
  -1   3  14      107.22      112.21      3.09 o 
   0   3  14        4.30        3.38      1.99 o 
   1   3  14      105.55      110.51      3.19 o 
   2   3  14      174.78      177.59      4.33 o 
   3   3  14       48.96       49.91      2.96 o 
   4   3  14        5.94        6.33      3.68 o 
  -3   4  14      102.38       96.81      3.91 o 
  -2   4  14      592.20      580.41      6.50 o 
  -1   4  14     1010.83      977.58      8.54 o 
   0   4  14        0.39        0.51      1.93 o 
   1   4  14     1002.84      986.11     10.41 o 
   2   4  14      590.12      585.92      8.91 o 
   3   4  14      101.44      102.02      4.20 o 
  -3   5  14       39.49       48.97      3.46 o 
  -2   5  14      236.73      237.68      5.52 o 
  -1   5  14      156.92      165.81      4.35 o 
   0   5  14      235.41      225.04      4.81 o 
   1   5  14      159.92      172.53      4.54 o 
   2   5  14      237.72      236.66      6.29 o 
   3   5  14       38.86       31.75      4.11 o 
  -3   6  14      106.47      111.66      5.25 o 
  -2   6  14      109.74      104.82      4.49 o 
  -1   6  14      195.32      193.53      5.82 o 
   0   6  14       49.65       49.66      3.07 o 
   1   6  14      196.54      202.37      5.33 o 
   2   6  14      109.51      111.88      5.55 o 
   3   6  14      107.07      120.52      8.09 o 
  -3   7  14       93.07       99.41      6.23 o 
  -2   7  14       12.69       16.40      3.10 o 
  -1   7  14       77.58       81.82      4.12 o 
   0   7  14      253.03      251.78      5.97 o 
   1   7  14       78.87       88.97      4.80 o 
  -2   8  14       37.72       46.16      4.95 o 
  -1   8  14      217.46      231.18      7.35 o 
   0   8  14       83.03       85.49      5.02 o 
   1   8  14      215.50      226.38      6.82 o 
   2   8  14       37.47       39.96      5.89 o 
  -1   9  14        4.12        8.08      4.44 o 
   0   9  14       37.43       37.29      5.22 o 
   1   9  14        4.05        1.78      3.93 o 
   1   0  15     1105.18     1060.95      8.62 o 
   2   0  15       15.00       19.08      1.99 o 
   3   0  15       58.04       59.03      3.27 o 
   4   0  15       21.53       19.38      3.87 o 
  -4   1  15       55.75       61.81      4.83 o 
  -3   1  15       42.23       44.71      3.05 o 
  -2   1  15       63.26       66.74      2.75 o 
  -1   1  15       43.58       41.41      2.22 o 
   0   1  15      992.62      972.67      8.24 o 
   1   1  15       43.62       45.15      2.80 o 
   2   1  15       62.64       61.75      2.69 o 
   3   1  15       42.69       42.35      3.00 o 
   4   1  15       55.81       52.66      4.60 o 
  -4   2  15        3.67        7.22      3.45 o 
  -3   2  15      145.03      146.45      4.61 o 
  -2   2  15      136.73      135.19      5.95 o 
  -1   2  15      668.01      675.31      6.89 o 
   0   2  15       17.86       16.65      2.18 o 
   1   2  15      665.49      673.87      6.62 o 
   2   2  15      141.49      132.04      4.15 o 
   3   2  15      145.89      150.06      4.38 o 
   4   2  15        3.42        2.26      3.99 o 
  -3   3  15       63.11       60.32      3.23 o 
  -2   3  15       72.78       73.48      3.13 o 
  -1   3  15       30.40       29.18      2.25 o 
   0   3  15      244.07      235.90      4.46 o 
   1   3  15       31.11       27.82      2.19 o 
   2   3  15       70.08       75.83      3.28 o 
   3   3  15       62.97       61.07      3.46 o 
  -3   4  15       32.32       38.26      3.26 o 
  -2   4  15      201.91      201.50      4.60 o 
  -1   4  15      103.94      104.77      3.35 o 
   0   4  15      841.52      784.80      7.88 o 
   1   4  15      102.18      104.76      3.46 o 
   2   4  15      200.01      193.39      5.58 o 
   3   4  15       32.28       37.13      3.40 o 
  -3   5  15       13.01       11.18      2.80 o 
  -2   5  15      671.64      674.65      8.52 o 
  -1   5  15       87.80       92.08      3.98 o 
   0   5  15        0.00       -1.73      2.21 o 
   1   5  15       88.82       90.24      4.22 o 
   2   5  15      666.90      691.20      9.65 o 
   3   5  15       12.64        8.88      3.05 o 
  -3   6  15       23.64       21.95      4.19 o 
  -2   6  15      181.05      191.57      5.65 o 
  -1   6  15       47.48       42.76      3.14 o 
   0   6  15        5.58        5.65      2.57 o 
   1   6  15       48.67       48.06      3.36 o 
   2   6  15      182.23      187.43      6.94 o 
   3   6  15       22.87       26.42      6.65 o 
  -2   7  15      147.17      142.18      5.69 o 
  -1   7  15       40.21       37.31      3.43 o 
   0   7  15       47.04       43.30      3.39 o 
   1   7  15       38.30       38.98      3.99 o 
   2   7  15      145.82      149.36      9.58 o 
  -2   8  15        7.74       11.61      4.28 o 
  -1   8  15      186.52      197.18     11.05 o 
   0   8  15      293.30      294.81      8.38 o 
   1   8  15      188.27      189.21      7.33 o 
   2   8  15        7.66       15.14      6.02 o 
  -1   9  15       67.51       67.52      8.30 o 
   0   9  15       21.28       13.64      4.92 o 
   1   9  15       67.00       67.49      8.35 o 
   0   0  16        3.37       -1.34      2.50 o 
   1   0  16      154.03      149.03      3.79 o 
   2   0  16      115.72      117.24      3.43 o 
   3   0  16        2.93        4.48      2.34 o 
  -3   1  16       43.92       46.44      3.56 o 
  -2   1  16      207.54      206.21      4.22 o 
  -1   1  16       10.92        9.58      1.82 o 
   0   1  16     1194.54     1182.58      9.54 o 
   1   1  16       10.66       11.61      2.09 o 
   2   1  16      209.19      210.51      4.59 o 
   3   1  16       43.72       41.45      3.28 o 
  -3   2  16      225.85      220.29      6.76 o 
  -2   2  16      190.32      179.34      4.37 o 
  -1   2  16      343.59      344.64      5.71 o 
   0   2  16      230.77      246.56      5.14 o 
   1   2  16      345.41      345.34      5.15 o 
   2   2  16      190.20      195.98      4.42 o 
   3   2  16      228.76      219.44      5.88 o 
  -3   3  16        5.14        6.44      2.60 o 
  -2   3  16       17.32       20.23      2.38 o 
  -1   3  16        9.40       11.28      2.05 o 
   0   3  16      110.29      115.92      3.77 o 
   1   3  16        8.29        5.64      2.08 o 
   2   3  16       17.44       17.31      2.51 o 
   3   3  16        5.35        8.43      3.00 o 
  -3   4  16       59.34       55.41      3.63 o 
  -2   4  16       75.60       78.17      3.44 o 
  -1   4  16      334.34      322.78      5.37 o 
   0   4  16       88.87       83.43      3.44 o 
   1   4  16      332.60      321.51      7.22 o 
   2   4  16       74.25       73.96      4.05 o 
   3   4  16       58.53       60.76      3.98 o 
  -3   5  16        7.74        8.66      3.32 o 
  -2   5  16      115.31      122.82      4.87 o 
  -1   5  16      439.46      431.01      7.15 o 
   0   5  16      318.83      322.14      6.67 o 
   1   5  16      435.31      419.19      6.98 o 
   2   5  16      116.99      117.35      5.29 o 
   3   5  16        7.65        5.04      3.81 o 
  -2   6  16        8.82        4.22      3.00 o 
  -1   6  16       83.41       77.94      4.04 o 
   0   6  16       75.24       72.48      3.85 o 
   1   6  16       82.82       81.04      4.11 o 
   2   6  16        8.96        3.53      3.81 o 
  -2   7  16      112.15      116.11      5.42 o 
  -1   7  16      154.78      159.64      5.85 o 
   0   7  16      127.03      130.78      5.20 o 
   1   7  16      153.81      166.46      6.96 o 
   2   7  16      114.46      130.19      8.02 o 
  -1   8  16      127.97      120.39      7.31 o 
   0   8  16       19.87       23.36      4.78 o 
   1   8  16      128.37      143.65      7.50 o 
   0   9  16      113.98      118.49      9.27 o 
   1   0  17      657.01      661.36      6.89 o 
   2   0  17        4.75        4.31      2.02 o 
   3   0  17      431.60      428.71      7.28 o 
  -3   1  17       24.17       23.19      2.90 o 
  -2   1  17      321.73      311.13      5.00 o 
  -1   1  17       70.84       73.87      2.92 o 
   0   1  17       55.98       60.67      3.13 o 
   1   1  17       69.99       70.66      3.03 o 
   2   1  17      324.29      319.28      5.37 o 
   3   1  17       24.13       31.04      3.33 o 
  -3   2  17      270.92      277.95      8.96 o 
  -2   2  17      111.28      105.20      3.73 o 
  -1   2  17      740.88      739.20      7.31 o 
   0   2  17        0.01       -0.40      2.00 o 
   1   2  17      735.36      750.39      7.71 o 
   2   2  17      110.38      110.04      3.77 o 
   3   2  17      272.18      285.83      8.40 o 
  -3   3  17      111.00      113.61      5.93 o 
  -2   3  17      146.24      148.51      4.48 o 
  -1   3  17        4.09        5.38      2.10 o 
   0   3  17        6.69        5.05      2.35 o 
   1   3  17        3.75        1.74      2.13 o 
   2   3  17      145.38      149.65      5.46 o 
   3   3  17      111.85      106.86      5.05 o 
  -3   4  17       39.13       38.49      3.55 o 
  -2   4  17      275.45      271.30      5.39 o 
  -1   4  17      209.80      195.54      5.46 o 
   0   4  17      333.91      338.02      5.84 o 
   1   4  17      205.34      218.47      5.13 o 
   2   4  17      274.60      273.69      9.91 o 
   3   4  17       38.31       34.52      4.18 o 
  -3   5  17       37.30       31.42      4.54 o 
  -2   5  17      109.88      108.14      4.78 o 
  -1   5  17       45.08       50.20      4.09 o 
   0   5  17      300.06      313.82      6.77 o 
   1   5  17       43.81       44.22      4.00 o 
   2   5  17      108.13      104.35      5.69 o 
   3   5  17       36.86       37.98      6.14 o 
  -2   6  17      127.77      128.35      5.50 o 
  -1   6  17      169.62      159.55      5.76 o 
   0   6  17      116.80      116.24      4.71 o 
   1   6  17      169.57      173.46      6.33 o 
   2   6  17      127.10      123.80      6.91 o 
  -2   7  17       48.04       50.30      4.73 o 
  -1   7  17       28.26       24.04      3.94 o 
   0   7  17       54.30       60.19      4.16 o 
   1   7  17       29.17       25.32      5.29 o 
   2   7  17       48.70       58.47      6.50 o 
  -1   8  17      210.48      219.54      9.54 o 
   0   8  17      171.10      182.45      8.39 o 
   1   8  17      209.44      216.43     10.79 o 
   0   0  18      553.06      535.72      8.36 o 
   1   0  18      202.04      199.38      4.60 o 
   2   0  18      178.95      171.14      4.58 o 
   3   0  18       19.94       19.59      3.49 o 
  -3   1  18       47.41       49.25      3.64 o 
  -2   1  18      119.98      118.80      4.43 o 
  -1   1  18      396.47      380.80      5.80 o 
   0   1  18      430.06      425.27      6.47 o 
   1   1  18      398.04      385.89      6.02 o 
   2   1  18      119.08      117.92      4.72 o 
   3   1  18       48.24       56.56      4.18 o 
  -3   2  18       20.41       19.56      3.27 o 
  -2   2  18       32.13       31.30      2.71 o 
  -1   2  18      257.79      243.67      5.00 o 
   0   2  18      464.13      462.64      6.79 o 
   1   2  18      261.06      254.15      5.87 o 
   2   2  18       31.97       29.12      2.73 o 
   3   2  18       19.69       17.92      5.25 o 
  -3   3  18       54.38       48.15      4.09 o 
  -2   3  18       31.79       38.18      3.06 o 
  -1   3  18       83.13       84.85      3.77 o 
   0   3  18        0.02       -2.18      2.18 o 
   1   3  18       81.56       79.97      4.13 o 
   2   3  18       32.40       37.75      3.07 o 
   3   3  18       54.27       55.65      4.92 o 
  -3   4  18       32.74       37.14      4.08 o 
  -2   4  18      148.71      153.35      4.81 o 
  -1   4  18      343.94      339.77      6.64 o 
   0   4  18       51.28       44.30      3.08 o 
   1   4  18      344.97      342.40      8.71 o 
   2   4  18      145.16      149.33      5.90 o 
   3   4  18       32.58       32.35      5.37 o 
  -2   5  18       21.86       31.26      3.73 o 
  -1   5  18      250.85      248.62      7.08 o 
   0   5  18       93.11       94.94      5.02 o 
   1   5  18      249.97      257.37      7.13 o 
   2   5  18       20.74       21.40      4.46 o 
  -2   6  18        9.76       11.55      5.25 o 
  -1   6  18       98.87      105.26      5.45 o 
   0   6  18        1.26        2.98      2.72 o 
   1   6  18       98.04       93.30      5.69 o 
   2   6  18        9.57       12.30      4.44 o 
  -1   7  18      168.16      168.64      8.29 o 
   0   7  18        6.67        6.58      3.43 o 
   1   7  18      168.53      177.62      9.06 o 
  -1   8  18       20.93       28.77     11.59 o 
   0   8  18      148.53      161.12      8.20 o 
   1   8  18       20.39       22.82      6.88 o 
   1   0  19       52.74       65.57      3.26 o 
   2   0  19        4.14        0.89      2.34 o 
   3   0  19       46.22       36.61      5.25 o 
  -3   1  19       18.82       21.56      4.30 o 
  -2   1  19       77.83       78.17      3.48 o 
  -1   1  19      153.71      154.48      4.36 o 
   0   1  19       53.31       50.54      3.20 o 
   1   1  19      154.75      160.58      4.87 o 
   2   1  19       78.80       77.27      3.61 o 
   3   1  19       18.39       17.46      4.43 o 
  -3   2  19       42.12       41.85      4.43 o 
  -2   2  19       22.91       23.50      2.73 o 
  -1   2  19      334.61      327.57      6.13 o 
   0   2  19      168.60      172.65      4.70 o 
   1   2  19      339.47      331.90      6.14 o 
   2   2  19       23.40       19.84      2.82 o 
   3   2  19       42.29       47.48      5.02 o 
  -3   3  19        4.51        1.04      3.45 o 
  -2   3  19       49.81       53.81      3.42 o 
  -1   3  19       58.23       61.53      3.56 o 
   0   3  19       11.67       14.29      2.67 o 
   1   3  19       58.35       58.29      3.70 o 
   2   3  19       48.76       49.91      3.49 o 
   3   3  19        4.57        7.21      3.95 o 
  -2   4  19        6.73        7.52      2.95 o 
  -1   4  19       51.54       47.96      3.63 o 
   0   4  19       41.09       40.83      3.20 o 
   1   4  19       51.81       52.72      3.97 o 
   2   4  19        6.97        8.47      3.75 o 
  -2   5  19       26.07       17.09      3.88 o 
  -1   5  19       81.31       84.46      5.01 o 
   0   5  19      326.08      314.74      7.59 o 
   1   5  19       81.13       80.77      5.88 o 
   2   5  19       26.28       22.88      4.56 o 
  -2   6  19        6.49        2.10      4.29 o 
  -1   6  19       30.17       33.59      4.42 o 
   0   6  19      122.82      133.86      5.57 o 
   1   6  19       30.09       24.70      4.71 o 
   2   6  19        6.22        1.39      4.44 o 
  -1   7  19       40.74       53.95      5.13 o 
   0   7  19      303.95      327.95      8.10 o 
   1   7  19       40.40       50.08     10.45 o 
   0   0  20       98.74      107.47      6.07 o 
   1   0  20       79.89       79.70      3.71 o 
   2   0  20      602.12      600.41      8.85 o 
   3   0  20       13.01        7.58      4.07 o 
  -3   1  20       71.12       66.97      5.56 o 
  -2   1  20       17.41       14.08      2.60 o 
  -1   1  20      326.99      324.43      6.04 o 
   0   1  20       73.86       69.61      3.54 o 
   1   1  20      324.58      314.30      6.28 o 
   2   1  20       17.00       13.55      2.69 o 
   3   1  20       71.33       76.99      5.79 o 
  -2   2  20      546.32      546.33      7.48 o 
  -1   2  20        2.36       -0.76      2.73 o 
   0   2  20       15.14       12.98      2.50 o 
   1   2  20        2.38        2.00      2.75 o 
   2   2  20      549.33      560.40     11.32 o 
  -2   3  20       79.88       84.39      4.56 o 
  -1   3  20       85.17       78.18      3.97 o 
   0   3  20       54.41       59.77      3.48 o 
   1   3  20       87.10       90.11      4.39 o 
   2   3  20       79.17       81.53      4.66 o 
  -2   4  20        2.01        1.83      3.44 o 
  -1   4  20       87.45       89.08      4.47 o 
   0   4  20      514.51      529.17      8.35 o 
   1   4  20       87.54       89.71      4.94 o 
   2   4  20        2.01        1.89      4.02 o 
  -2   5  20       48.01       38.03      7.43 o 
  -1   5  20       56.21       69.21      4.84 o 
   0   5  20       46.23       45.43      4.36 o 
   1   5  20       57.01       72.84      6.66 o 
   2   5  20       47.04       48.15      8.74 o 
  -1   6  20      144.50      147.32      6.98 o 
   0   6  20      147.05      133.40      6.08 o 
   1   6  20      144.00      134.21      8.23 o 
   0   7  20       18.10       16.73      4.34 o 
   1   0  21      116.95      114.06      4.62 o 
   2   0  21       11.18        7.56      2.88 o 
  -2   1  21       37.93       39.70      3.47 o 
  -1   1  21      120.67      127.93      4.57 o 
   0   1  21       94.95       85.07      3.94 o 
   1   1  21      122.11      119.25      4.68 o 
   2   1  21       36.87       38.78      3.83 o 
  -2   2  21       35.81       43.83      4.75 o 
  -1   2  21        5.84        4.91      2.69 o 
   0   2  21      138.79      130.65      4.33 o 
   1   2  21        5.48        7.92      2.86 o 
   2   2  21       35.92       44.75      4.61 o 
  -2   3  21      109.94      113.02      5.64 o 
  -1   3  21       38.24       42.02      3.46 o 
   0   3  21       55.24       56.85      3.56 o 
   1   3  21       37.85       41.42      3.69 o 
   2   3  21      111.68      106.46      6.28 o 
  -2   4  21       10.13        5.79      3.73 o 
  -1   4  21       34.41       30.98      3.86 o 
   0   4  21      120.95      119.68      5.07 o 
   1   4  21       34.50       32.56      4.55 o 
   2   4  21        9.68        3.59      5.82 o 
  -1   5  21      111.93      103.08      7.01 o 
   0   5  21      134.42      143.81      6.84 o 
   1   5  21      111.46      118.44      7.36 o 
  -1   6  21       18.39       19.70      5.02 o 
   0   6  21      119.60      121.18      7.32 o 
   1   6  21       17.54       17.52      6.64 o 
   0   0  22      472.67      494.92     11.17 o 
   1   0  22        7.97       11.08      3.15 o 
   2   0  22        0.02       -3.34      3.53 o 
  -2   1  22      122.67      114.73      5.79 o 
  -1   1  22       61.21       64.78      3.81 o 
   0   1  22       30.24       30.79      3.17 o 
   1   1  22       61.31       58.90      3.89 o 
   2   1  22      123.69      118.65      6.18 o 
  -2   2  22       34.50       30.16      4.15 o 
  -1   2  22       77.56       89.47      4.24 o 
   0   2  22      467.39      484.13      7.98 o 
   1   2  22       78.51       80.22      4.52 o 
   2   2  22       35.01       32.81      4.42 o 
  -2   3  22        8.86       12.03      3.86 o 
  -1   3  22       73.42       80.63      4.41 o 
   0   3  22       96.75       97.71      4.33 o 
   1   3  22       72.15       70.89      4.73 o 
   2   3  22        8.57        6.91      4.53 o 
  -1   4  22       62.42       58.66      5.48 o 
   0   4  22        1.42       -1.39      2.99 o 
   1   4  22       62.14       60.66      6.15 o 
  -1   5  22       22.40       23.66      5.12 o 
   0   5  22        2.21       -2.65      4.81 o 
   1   5  22       22.37       18.71      5.76 o 
   1   0  23      173.17      196.43      6.44 o 
   2   0  23        6.29       10.00      6.07 o 
  -1   1  23       49.28       53.11      4.14 o 
   0   1  23      176.00      172.41      5.34 o 
   1   1  23       48.35       52.41      4.46 o 
  -1   2  23      105.18      115.13      5.00 o 
   0   2  23       12.51       12.34      3.14 o 
   1   2  23      107.27      111.36      5.57 o 
  -1   3  23       21.87       23.20      4.06 o 
   0   3  23      146.11      155.29      5.83 o 
   1   3  23       21.94       19.69      4.24 o 
  -1   4  23       42.92       44.26      6.27 o 
   0   4  23        0.01       -3.65      3.65 o 
   1   4  23       43.87       44.63      7.09 o 
   0   0  24      118.44      100.16      7.72 o 
   1   0  24       20.12       15.94      4.56 o 
  -1   1  24       29.05       32.61      4.65 o 
   0   1  24       90.90      101.93      5.57 o 
   1   1  24       28.22       31.57      4.50 o 
  -1   2  24       43.27       47.12      4.56 o 
   0   2  24        1.56        3.01      3.74 o 
   1   2  24       42.29       47.05      6.95 o 
   0   3  24        3.17       -4.28      4.28 o 
                                                 
